# Supplementary material for: The validity of two commercially-available sleep trackers and actigraphy for assessment of sleep parameters in obstructive sleep apnea patients
Source: PLoS One. 2019 Jan 9;14(1):e0210569. doi: 10.1371/journal.pone.0210569 (PMC6326512; doi:10.1371/journal.pone.0210569)
Supplement: S1 File — (XLSX) [file pone.0210569.s001.xlsx]

## Sheet: DATA_all
	TST(total sleep time)				TIB(time in bed)				WASO				REM	Deep Sleep				Light sleep				Nb of awakenings				Sleep latency				Sleep Efficiency
Patients_Number	PSG	SWA	U	Withings	PSG	SWA	U	Withings	PSG	SWA	U	Withings	PSG	PSG	SWA	U	Withings	PSG	SWA	U	Withings	PSG	SWA	U	Withings	PSG	SWA	U	Withings	PSG	SWA	U	Withings
1	300	269	331	411	566	326	637	637	264	272	195	209	77	122		240	148	100		91	263	36	5	3	6	1	7	97	12	53.1	82	51.9623	64.5212
2	402	401	453	451	481	457	484	483	32	35	10	20	83	127		342	300	192		110	151	18	6	1	1	49	0	16	12	83.5	87	93.595	93.3747
3	247	171	346	436	552	402	549	548	20	84	145	98	29	141		189	140	76		157	296	20	10	4	7	289	106	41	10	44.7	42	63.0237	79.562
4	433	447	473	491	552	472	523	523	55	7	15	12	118	63		257	259	252		216	232	36	2	2	2	72	13	31	8	78.5	94	90.4398	93.8815
5	338	362	402		513	373	550		14	1	55		48	50		237		239		164		17	1	3		163	5	96		65.9	97	73.0909
6	394	338	385	438	529	390	506	503	124	50	30	38	107	86		297	219	200		88	219	28	8	4	6	10	0	34	11	74.4	86	76.087	87.0775
7	392	143	395	450	531	174	492	479	27	234	0	0	42	86		225	236	263		170	214	39	6	0	0	112	9	66	9	73.7	82	80.2846	93.9457
8	407	462	481	505	540	504	517	516	133	15	0	0	7	81		138	274	318		343	231	60	8	0	0	13	22	29	8	75.3	91	93.0368	97.8682
9	321	452	461	477	423	518	533	543	31	58	40	41	54	54		409	321	213		52	156	24	3	3	2	82	15	22	16	75.9	87	86.4916	87.8453
10	456	409	449	500	534	440	536	946	22	51	10	25	113	76		327	279	267		122	221	14	10	1	2	53	0	73	8	85.3	93	83.7687	52.8541
11	401	416	423	489	541	430	524	523	9	2	0	15	99	192		259	304	110		163	185	7	1	0	2	132	6	97	18	74.1	96	80.7252	93.499
12	227	354	333	437	499	441	493	493	152	28	30	34	60	92		200	157	74		132	280	21	9	4	4	120	11	96	8	45.5	80	67.5456	88.641
13	441	292	254	261	518	420	486	346	75	142	175	67	80	119		167	56	242		86	205	30	26	7	6	3	-4	10	21	85.1	69	52.2634	75.4335
14	361	414	491	525	486	595	629	627	120	93	95	90	58	0		355	221	302		135	304	31	8	7	7	8	11	37	12	74.2	69	78.0604	83.7321
15	305	344	397	257	522	464	495	306	131	100	50	27	56	5		245	56	244		151	201	54	13	4	3	86	15	39	11	58.5	74	80.202	83.9869
16	380	403	439	444	550	505	516	530	125	87	50	65	85	164		255	186	131		180	258	46	5	5	6	44	8	21	9	69.1	79	85.0775	83.7736
17	412		448	415	514		478	473	84		15	11	110	0		232	164	302		216	251	33		2	2	19		17	10	80.1		93.7238	87.7378
18	99	293	344	400	541	495	570	569	386	184	115	127	10	28		103	41	60		240	359	15	22	5	10	56	14	37	10	18.3	59	60.3509	70.2988
19	311	422	447	440	550	497	513	512	156	36	50	56	118	95		175	103	98		272	337	64	9	4	5	83	29	8	13	56.5	84	87.1345	85.9375
20	436	432	443	434	461	521	459	460	17	9	0	15	96	81		278	232	258		165	202	22	4	0	1	10	69	16	10	94.4	82	96.5142	94.3478
21	331	425	362	401	515	507	508	509	88	43	65	5	55	125		255	202	150		106	199	22	15	2	5	96	26	68	29	64.3	83	71.2598	78.7819
22	168	264	393	393	495	432	478	478	127	126	80	75	45	40		167	136	83		225	257	12	13	6	5	297	10	11	10	34	61	82.2176	82.2176
Mean	343.727	357.762	406.818	431.19	518.773	445.857	521.636	524	99.6364	78.9048	55.6818	49.0476	70.4545	83.0455		243.273	192.095	189.727	#DIV/0!	162.909	239.095	29.5	8.7619	3.04545	3.90476	81.7273	18.25	43.7273	12.1429	66.5636	79.8571	78.4934	83.777
SD	92.4045	89.9355	59.7077	67.9777	34.0601	86.508	44.963	122.07	90.4284	75.8762	57.2857	50.6186	33.4845	51.4962		73.6453	84.3717	85.2717	#DIV/0!	68.5697	54.3801	15.4942	6.39457	2.19257	2.68151	82.2934	25.8699	31.1696	5.13114	18.4443	13.6502	12.9863	10.9485
1
2
3
4
5
6
7
8
9
10
11
12
13
